# Supplementary material for: Regrouping in Dairy Ewes—Effects on Productive Performance and Specific Behavioral Traits
Source: Animals (Basel). 2023 Mar 25;13(7):1163. doi: 10.3390/ani13071163 (PMC10093312; doi:10.3390/ani13071163)
Supplement: Supplementary file 1 [file animals-13-01163-s001.zip]

Archive with 1 entries (1 files):
- animals-2242406-supplementary.pdf
